# Supplementary material for: Myrcia paivae O.Berg (Myrtaceae) Essential Oil, First Study of the Chemical Composition and Antioxidant Potential
Source: Molecules. 2022 Aug 25;27(17):5460. doi: 10.3390/molecules27175460 (PMC9458249; doi:10.3390/molecules27175460)
Supplement: Supplementary file 1 [file molecules-27-05460-s001.zip]

Archive with 1 entries (1 files):
- molecules-1871441-supplementary.pdf
